# Supplementary material for: A Comprehensive Analysis Examining the Role of Genetic Influences on Psychotropic Medication Response in Children
Source: Genes (Basel). 2025 Sep 8;16(9):1055. doi: 10.3390/genes16091055 (PMC12469437; doi:10.3390/genes16091055)
Supplement: Supplementary file 1 [file genes-16-01055-s001.zip]

Archive with 1 entries (1 files):
- genes-3830760-supplementary.pdf
